# Supplementary material for: Analysis of an Indian colorectal cancer faecal microbiome collection demonstrates universal colorectal cancer-associated patterns, but closest correlation with other Indian cohorts
Source: BMC Microbiol. 2023 Mar 2;23:52. doi: 10.1186/s12866-023-02805-0 (PMC9979504; doi:10.1186/s12866-023-02805-0)
Supplement: Supplementary file 1 — Additional file 1: Supplementary table S1. genus-level taxonomic calls for each sample in this study. [file 12866_2023_2805_MOESM1_ESM.xlsx]

## Sheet: Genus level taxa calls
index	D_0__Archaea;D_1__Euryarchaeota;D_2__Methanobacteria;D_3__Methanobacteriales;D_4__Methanobacteriaceae;D_5__Methanobrevibacter	D_0__Archaea;D_1__Euryarchaeota;D_2__Methanobacteria;D_3__Methanobacteriales;D_4__Methanobacteriaceae;D_5__Methanosphaera	D_0__Archaea;D_1__Euryarchaeota;D_2__Thermoplasmata;D_3__Thermoplasmatales;D_4__Thermoplasmatales Incertae Sedis;D_5__uncultured	D_0__Archaea;D_1__Euryarchaeota;D_2__Thermoplasmata;D_3__Thermoplasmatales;D_4__Thermoplasmatales Incertae Sedis;__	D_0__Archaea;D_1__Thaumarchaeota;D_2__Soil Crenarchaeotic Group(SCG);D_3__uncultured archaeon;D_4__uncultured archaeon;D_5__uncultured archaeon	D_0__Bacteria;D_1__Acidobacteria;D_2__Blastocatellia;D_3__Blastocatellales;D_4__Blastocatellaceae (Subgroup 4);D_5__DS-100	D_0__Bacteria;D_1__Acidobacteria;D_2__Blastocatellia;D_3__Blastocatellales;D_4__Blastocatellaceae (Subgroup 4);D_5__uncultured	D_0__Bacteria;D_1__Acidobacteria;D_2__Blastocatellia;D_3__Blastocatellales;D_4__Blastocatellaceae (Subgroup 4);__	D_0__Bacteria;D_1__Acidobacteria;D_2__Solibacteres;D_3__Solibacterales;D_4__Solibacteraceae (Subgroup 3);D_5__Bryobacter	D_0__Bacteria;D_1__Acidobacteria;D_2__Subgroup 6;D_3__uncultured bacterium;D_4__uncultured bacterium;D_5__uncultured bacterium	D_0__Bacteria;D_1__Acidobacteria;D_2__Subgroup 6;__;__;__	D_0__Bacteria;D_1__Actinobacteria;D_2__Acidimicrobiia;D_3__Acidimicrobiales;D_4__Acidimicrobiaceae;D_5__uncultured	D_0__Bacteria;D_1__Actinobacteria;D_2__Acidimicrobiia;D_3__Acidimicrobiales;D_4__Iamiaceae;D_5__Iamia	D_0__Bacteria;D_1__Actinobacteria;D_2__Acidimicrobiia;D_3__Acidimicrobiales;D_4__OM1 clade;D_5__uncultured bacterium	D_0__Bacteria;D_1__Actinobacteria;D_2__Acidimicrobiia;D_3__Acidimicrobiales;D_4__uncultured;__	D_0__Bacteria;D_1__Actinobacteria;D_2__Actinobacteria;D_3__Actinomycetales;D_4__Actinomycetaceae;D_5__Actinomyces	D_0__Bacteria;D_1__Actinobacteria;D_2__Actinobacteria;D_3__Actinomycetales;D_4__Actinomycetaceae;D_5__Mobiluncus	D_0__Bacteria;D_1__Actinobacteria;D_2__Actinobacteria;D_3__Actinomycetales;D_4__Actinomycetaceae;D_5__Varibaculum	D_0__Bacteria;D_1__Actinobacteria;D_2__Actinobacteria;D_3__Actinomycetales;D_4__Actinomycetaceae;D_5__uncultured	D_0__Bacteria;D_1__Actinobacteria;D_2__Actinobacteria;D_3__Bifidobacteriales;D_4__Bifidobacteriaceae;D_5__Bifidobacterium	D_0__Bacteria;D_1__Actinobacteria;D_2__Actinobacteria;D_3__Bifidobacteriales;D_4__Bifidobacteriaceae;__	D_0__Bacteria;D_1__Actinobacteria;D_2__Actinobacteria;D_3__Corynebacteriales;D_4__Corynebacteriaceae;D_5__Corynebacterium	D_0__Bacteria;D_1__Actinobacteria;D_2__Actinobacteria;D_3__Corynebacteriales;D_4__Corynebacteriaceae;D_5__Corynebacterium 1	D_0__Bacteria;D_1__Actinobacteria;D_2__Actinobacteria;D_3__Corynebacteriales;D_4__Corynebacteriaceae;D_5__Lawsonella	D_0__Bacteria;D_1__Actinobacteria;D_2__Actinobacteria;D_3__Corynebacteriales;D_4__Dietziaceae;D_5__Dietzia	D_0__Bacteria;D_1__Actinobacteria;D_2__Actinobacteria;D_3__Corynebacteriales;D_4__Mycobacteriaceae;D_5__Mycobacterium	D_0__Bacteria;D_1__Actinobacteria;D_2__Actinobacteria;D_3__Corynebacteriales;D_4__Nocardiaceae;D_5__Gordonia	D_0__Bacteria;D_1__Actinobacteria;D_2__Actinobacteria;D_3__Corynebacteriales;D_4__Nocardiaceae;D_5__Rhodococcus	D_0__Bacteria;D_1__Actinobacteria;D_2__Actinobacteria;D_3__Frankiales;D_4__Geodermatophilaceae;D_5__Blastococcus	D_0__Bacteria;D_1__Actinobacteria;D_2__Actinobacteria;D_3__Frankiales;D_4__Geodermatophilaceae;D_5__uncultured	D_0__Bacteria;D_1__Actinobacteria;D_2__Actinobacteria;D_3__Frankiales;D_4__Nakamurellaceae;D_5__Nakamurella	D_0__Bacteria;D_1__Actinobacteria;D_2__Actinobacteria;D_3__Kineosporiales;D_4__Kineosporiaceae;D_5__Quadrisphaera	D_0__Bacteria;D_1__Actinobacteria;D_2__Actinobacteria;D_3__Kineosporiales;D_4__Kineosporiaceae;__	D_0__Bacteria;D_1__Actinobacteria;D_2__Actinobacteria;D_3__Micrococcales;D_4__Bogoriellaceae;D_5__Georgenia	D_0__Bacteria;D_1__Actinobacteria;D_2__Actinobacteria;D_3__Micrococcales;D_4__Brevibacteriaceae;D_5__Brevibacterium	D_0__Bacteria;D_1__Actinobacteria;D_2__Actinobacteria;D_3__Micrococcales;D_4__Cellulomonadaceae;D_5__Actinotalea	D_0__Bacteria;D_1__Actinobacteria;D_2__Actinobacteria;D_3__Micrococcales;D_4__Dermabacteraceae;D_5__Brachybacterium	D_0__Bacteria;D_1__Actinobacteria;D_2__Actinobacteria;D_3__Micrococcales;D_4__Dermacoccaceae;D_5__Kytococcus	D_0__Bacteria;D_1__Actinobacteria;D_2__Actinobacteria;D_3__Micrococcales;D_4__Intrasporangiaceae;D_5__Ornithinimicrobium	D_0__Bacteria;D_1__Actinobacteria;D_2__Actinobacteria;D_3__Micrococcales;D_4__Intrasporangiaceae;__	D_0__Bacteria;D_1__Actinobacteria;D_2__Actinobacteria;D_3__Micrococcales;D_4__Microbacteriaceae;D_5__Agromyces	D_0__Bacteria;D_1__Actinobacteria;D_2__Actinobacteria;D_3__Micrococcales;D_4__Microbacteriaceae;D_5__Leucobacter	D_0__Bacteria;D_1__Actinobacteria;D_2__Actinobacteria;D_3__Micrococcales;D_4__Micrococcaceae;D_5__Arthrobacter	D_0__Bacteria;D_1__Actinobacteria;D_2__Actinobacteria;D_3__Micrococcales;D_4__Micrococcaceae;D_5__Glutamicibacter	D_0__Bacteria;D_1__Actinobacteria;D_2__Actinobacteria;D_3__Micrococcales;D_4__Micrococcaceae;D_5__Kocuria	D_0__Bacteria;D_1__Actinobacteria;D_2__Actinobacteria;D_3__Micrococcales;D_4__Micrococcaceae;D_5__Micrococcus	D_0__Bacteria;D_1__Actinobacteria;D_2__Actinobacteria;D_3__Micrococcales;D_4__Micrococcaceae;D_5__Rothia	D_0__Bacteria;D_1__Actinobacteria;D_2__Actinobacteria;D_3__Micrococcales;D_4__Micrococcaceae;__	D_0__Bacteria;D_1__Actinobacteria;D_2__Actinobacteria;D_3__Micrococcales;__;__
GCIN_CC1	45	0	0	241	0	0	0	0	0	0	0	0	0	0	0	337	0	0	8	11709	10	20	36	0	0	0	0	0	0	0	0	0	0	0	0	0	0	0	0	0	0	0	0	0	0	0	8	0	0
GCIN_CC10	9	2	4	0	0	0	0	0	0	0	0	0	2	0	0	80	0	0	0	422	0	0	0	11	0	0	0	0	0	0	0	0	0	0	0	0	0	0	0	0	0	0	0	0	9	0	0	0	0
GCIN_CC11	0	0	0	0	0	0	0	0	0	0	0	0	0	0	0	43	0	0	0	18281	0	0	14	0	0	0	0	0	0	0	0	0	0	0	0	0	0	0	0	0	0	0	0	0	0	0	0	0	0
GCIN_CC12	0	0	0	0	0	0	0	0	0	0	0	0	0	0	0	14	0	0	5	43495	0	0	0	0	0	0	0	0	0	0	0	0	0	0	0	0	0	0	0	0	0	0	0	0	8	0	5	0	0
GCIN_CC13	0	0	0	0	0	0	0	0	0	0	0	0	0	0	0	67	0	0	0	39773	0	0	3	0	0	0	0	0	0	0	0	0	0	0	0	0	0	0	0	0	0	0	0	0	0	0	4	0	0
GCIN_CC14	1099	332	0	0	0	0	0	0	0	0	0	0	0	0	0	74	13	0	0	2058	0	0	0	0	0	0	0	0	0	0	0	0	0	0	0	0	0	0	0	0	0	0	0	0	40	0	0	0	0
GCIN_CC15	0	0	0	0	0	0	0	0	0	0	0	0	0	0	0	11	0	0	0	24126	0	0	0	0	0	0	0	0	0	0	0	0	0	0	0	0	0	0	0	0	0	0	0	0	0	0	0	0	0
GCIN_CC16	0	0	0	0	0	0	0	0	0	0	0	0	0	0	0	0	0	0	0	1116	0	0	0	0	0	0	0	0	0	0	0	0	0	0	0	0	0	0	0	0	0	0	0	0	0	0	0	0	0
GCIN_CC17	0	0	0	0	0	0	0	0	0	0	0	0	0	0	0	0	0	0	0	4194	0	0	0	0	0	0	0	0	0	0	0	0	0	0	0	0	0	0	0	0	0	0	0	0	0	0	0	0	0
GCIN_CC19	628	41	0	0	0	0	0	0	0	0	0	0	0	0	0	29	0	0	0	3370	0	0	0	3	0	0	0	0	0	0	0	0	0	0	0	0	0	0	0	0	0	0	0	0	0	0	0	0	0
GCIN_CC2	994	454	0	0	0	0	0	0	0	0	0	0	0	0	0	21	0	0	0	10116	0	0	6	0	0	4	0	0	0	0	0	0	0	0	0	0	0	0	0	0	0	0	0	0	0	0	0	0	0
GCIN_CC20	131	42	0	0	0	0	0	0	0	0	0	0	0	0	0	74	0	0	0	33092	0	0	0	0	0	0	2	0	0	0	0	0	0	0	0	0	0	0	0	0	0	0	0	0	0	0	5	0	0
GCIN_CC21	39	0	0	68	0	0	0	0	0	0	0	0	0	0	0	0	0	0	0	6288	0	0	0	0	0	0	0	0	0	0	0	0	0	0	0	0	0	0	0	0	0	0	0	0	0	0	0	0	0
GCIN_CC22	517	0	0	0	0	0	0	0	0	0	0	0	0	0	0	30	0	0	5	7290	10	9	0	0	0	0	0	0	0	0	0	0	0	0	0	0	0	0	0	0	0	0	0	0	0	0	0	0	0
GCIN_CC24	0	0	0	0	0	0	0	0	0	0	0	0	0	0	0	5	0	0	0	17762	0	0	0	0	0	0	0	0	0	0	0	0	0	0	0	0	0	0	0	0	0	0	0	0	0	0	0	0	0
GCIN_CC26	50	48	0	0	0	0	0	0	0	0	0	0	0	0	0	338	0	0	33	6058	84	43	0	0	6	0	0	0	0	3	0	0	11	53	0	0	0	0	0	29	0	0	0	0	0	37	55	0	0
GCIN_CC27	0	0	0	0	0	0	0	0	0	0	0	0	0	0	0	47	0	0	8	13022	0	0	0	0	0	0	0	0	0	0	0	0	0	0	0	0	0	0	0	0	0	0	0	0	0	0	0	0	0
GCIN_CC28	649	120	0	0	0	0	0	0	0	0	0	0	0	0	0	67	0	0	0	12176	0	0	0	0	0	0	0	0	0	0	0	0	0	0	0	0	0	0	0	0	0	0	0	0	0	0	0	0	0
GCIN_CC29	18	21	0	0	0	0	0	0	0	0	0	0	0	0	0	81	0	0	0	2315	9	11	0	0	0	0	0	0	0	0	0	0	0	0	0	0	0	0	0	0	0	0	0	0	0	0	0	0	0
GCIN_CC3	0	0	0	0	0	0	0	0	0	0	0	0	0	0	0	73	0	0	0	7545	7	9	0	0	0	0	0	0	2	0	0	0	0	0	0	0	0	0	0	0	0	0	0	0	0	0	8	0	0
GCIN_CC31	1196	675	0	0	0	0	0	0	0	0	0	0	0	0	0	22	0	0	0	105	0	0	0	0	0	0	0	0	0	0	0	0	0	0	0	0	0	0	0	0	0	0	0	0	0	0	0	0	0
GCIN_CC32	2	9	0	0	0	0	0	0	0	0	0	0	0	0	0	0	0	0	0	725	0	0	0	0	0	0	0	0	0	0	0	0	0	0	0	0	0	0	0	0	0	0	0	0	0	0	0	0	0
GCIN_CC33	427	0	0	193	0	0	0	0	0	0	0	0	0	0	0	0	0	0	0	923	0	0	10	0	0	0	0	0	0	0	0	0	0	0	0	0	0	0	0	0	0	0	0	0	0	0	0	0	0
GCIN_CC34	0	0	0	0	0	0	0	0	0	0	0	0	0	0	0	4	0	0	0	24151	0	12	0	0	0	0	0	0	0	0	0	0	0	0	0	0	0	0	0	0	0	0	0	0	9	0	0	0	0
GCIN_CC35	0	0	0	0	0	0	0	0	0	0	0	0	0	0	0	0	0	0	0	7001	0	0	0	0	0	0	0	0	0	0	0	0	0	0	0	0	0	0	0	0	0	0	0	0	0	0	0	0	0
GCIN_CC36	0	0	0	16	0	0	0	0	0	0	0	0	0	0	0	131	0	0	0	5688	0	0	0	0	0	0	0	0	0	0	0	0	0	0	0	0	0	0	0	0	0	0	0	0	0	0	14	0	0
GCIN_CC37	0	0	0	0	0	0	0	0	0	0	0	0	0	0	0	0	0	0	0	35427	0	0	0	0	0	0	0	0	0	0	0	0	0	0	0	0	0	0	0	0	0	0	0	0	8	0	0	0	0
GCIN_CC39	0	0	0	0	0	0	0	0	0	0	0	0	0	0	0	25	0	0	0	27315	0	0	0	0	0	0	0	0	0	0	0	0	0	0	0	0	0	0	0	0	0	0	0	0	3	0	0	0	0
GCIN_CC4	0	0	0	0	0	0	0	0	0	0	0	0	0	0	0	234	0	8	0	24367	0	7	0	0	0	13	0	0	0	0	9	0	0	0	12	0	0	0	0	0	0	0	0	0	0	0	67	0	0
GCIN_CC40	5692	719	0	0	0	0	0	0	0	0	0	0	0	0	0	186	0	0	0	3322	2	0	0	0	0	0	0	0	0	0	0	0	0	0	0	0	0	0	0	0	0	0	0	0	0	0	0	0	0
GCIN_CC41	12	0	0	0	0	0	0	0	0	0	0	0	0	0	0	22	0	0	0	8271	18	0	0	0	0	0	0	0	0	0	0	0	0	0	0	0	0	0	0	0	0	0	0	0	0	0	6	0	0
GCIN_CC43	274	119	0	0	0	0	0	0	0	0	0	0	0	0	0	72	0	0	0	2046	0	0	3	0	0	0	0	0	0	0	0	0	0	0	0	0	0	0	0	0	0	0	0	0	0	0	0	0	0
GCIN_CC44	77	0	0	0	0	0	0	0	0	0	0	0	0	0	0	10	0	0	0	9405	0	0	0	0	0	0	0	0	0	0	0	0	0	0	0	0	0	0	0	0	0	0	0	0	0	0	0	0	0
GCIN_CC45	0	0	0	0	0	0	0	0	0	0	0	0	0	0	0	45	0	0	0	1550	0	0	81	0	0	0	0	0	0	0	0	0	0	0	2	0	0	0	0	0	0	0	0	0	0	0	10	0	0
GCIN_CC46	0	0	0	0	0	0	0	0	0	0	0	0	0	0	0	0	3	0	0	2554	0	0	0	0	0	0	0	0	0	0	0	0	0	0	0	0	0	0	0	0	0	0	0	0	0	0	0	0	0
GCIN_CC47	137	194	0	0	0	0	0	0	0	0	0	0	0	0	0	88	0	0	0	3252	0	0	94	0	0	0	0	0	0	0	0	0	0	0	0	0	0	0	0	0	0	0	0	0	10	0	2	0	0
GCIN_CC49	969	0	0	0	0	0	0	0	0	0	0	0	0	0	0	11	0	0	0	17473	0	0	14	0	0	0	0	0	0	0	0	0	0	0	0	0	0	0	0	0	0	0	0	0	0	0	11	0	0
GCIN_CC5	665	110	0	0	0	0	0	0	0	0	0	0	0	0	0	80	0	0	0	26516	0	0	67	0	0	0	0	0	0	0	0	0	0	0	0	0	0	0	0	0	0	0	6	0	0	0	0	0	0
GCIN_CC50	0	0	0	0	0	0	0	0	0	0	0	0	0	0	0	0	0	0	0	11794	0	2	0	0	0	0	0	0	0	0	0	0	0	0	0	0	0	0	0	0	0	0	0	0	0	0	0	0	0
GCIN_CC53	0	0	0	0	0	0	0	0	0	0	0	0	0	0	0	21	0	0	0	4330	0	0	3	0	0	0	0	0	0	0	0	0	0	0	0	0	0	0	0	0	0	0	0	3	0	0	0	0	0
GCIN_CC54	0	0	0	0	0	0	0	0	0	0	0	0	0	0	0	86	0	0	0	10817	0	0	0	0	0	0	0	0	0	0	0	0	0	0	0	0	0	0	0	0	0	0	0	0	0	0	5	0	0
GCIN_CC55	520	149	0	0	0	0	0	0	0	0	0	0	0	0	0	19	0	0	0	1498	0	0	0	0	0	0	0	0	0	0	0	3	0	0	0	0	0	0	0	0	0	0	0	0	0	0	0	0	0
GCIN_CC56	0	0	0	0	0	0	0	0	0	0	0	0	0	0	0	15	0	0	0	15012	0	0	0	5	0	0	0	0	0	0	0	0	0	0	0	0	0	0	0	0	0	0	0	0	0	0	0	0	0
GCIN_CC6	0	0	0	0	0	0	0	0	0	0	0	0	0	0	0	0	0	3	0	34328	0	0	0	0	0	0	0	0	0	0	0	0	0	0	0	0	0	0	0	0	0	0	0	0	0	0	0	0	0
GCIN_CC7	17	0	0	21	0	0	0	0	0	0	0	0	0	0	0	67	0	0	0	4389	20	0	5	0	0	0	0	0	0	0	0	0	0	0	0	0	0	3	0	0	0	0	0	0	0	0	18	0	0
GCIN_CC8	1013	336	0	0	0	0	0	0	0	0	0	0	0	0	0	139	0	0	0	4229	0	0	0	0	0	0	0	0	0	0	0	0	0	0	0	0	0	0	0	0	0	0	0	0	0	0	0	0	0
GCIN_HV1	0	0	0	0	0	0	0	0	0	0	0	0	0	0	0	6	0	0	0	18479	0	0	0	0	0	0	0	0	0	0	0	0	0	0	0	0	0	0	0	0	0	0	0	0	0	0	0	0	0
GCIN_HV11	0	0	0	0	0	0	0	0	0	0	0	0	0	0	0	79	0	0	0	11848	0	0	0	0	0	0	0	0	0	0	0	0	0	0	0	0	0	0	0	0	0	0	0	0	0	0	11	0	0
GCIN_HV13	0	0	0	0	0	0	0	0	0	0	0	0	0	0	0	28	0	0	0	24832	0	0	0	0	0	0	0	0	0	0	0	0	0	0	0	0	0	0	0	0	0	0	0	0	0	0	0	0	0
GCIN_HV14	0	0	0	0	0	0	0	0	0	0	0	0	0	0	0	2	0	0	0	8660	0	0	0	0	0	0	0	0	0	0	0	0	0	0	0	0	0	0	0	0	0	0	0	0	0	0	5	0	0
GCIN_HV15	0	0	0	10	0	0	0	0	0	0	0	0	0	0	0	111	0	0	0	9537	0	0	5	16	0	0	0	0	0	0	0	0	0	0	0	0	0	0	0	0	0	0	0	0	0	0	5	0	4
GCIN_HV16	5	12	0	0	0	0	0	0	0	0	0	0	0	0	0	0	0	0	0	1275	0	0	0	0	0	0	0	0	0	0	0	0	0	0	0	0	0	0	0	0	0	0	0	0	0	0	0	0	0
GCIN_HV17	7	33	0	0	0	0	0	0	0	0	0	0	0	0	0	6	0	0	0	7441	0	0	0	0	0	0	0	0	0	0	0	0	0	0	0	0	0	0	0	0	0	0	0	0	0	0	0	0	0
GCIN_HV18	0	0	0	0	0	0	0	3	0	0	0	0	0	0	0	0	0	0	2	9342	21	0	0	3	0	0	0	0	0	0	0	0	0	0	0	0	0	0	0	0	0	0	0	0	0	7	0	0	0
GCIN_HV19	0	5	0	0	0	0	0	0	0	0	0	0	0	0	0	104	3	0	0	16771	0	0	0	0	0	0	0	0	0	0	0	0	0	0	0	0	0	0	0	0	0	0	0	0	20	0	39	0	0
GCIN_HV2	0	15	0	0	0	0	0	0	0	0	0	0	0	0	0	42	0	0	0	11553	0	0	0	0	0	0	0	0	0	0	0	0	0	0	0	0	0	0	0	0	0	0	0	0	11	0	0	0	0
GCIN_HV20	0	0	0	0	0	0	0	0	0	0	0	0	0	0	0	0	0	0	0	6826	0	0	0	0	0	0	0	0	0	0	0	0	0	0	0	0	0	0	0	0	0	0	0	0	0	0	0	0	0
GCIN_HV21	26	35	0	0	0	0	0	0	0	0	0	0	0	0	0	0	0	0	0	458	0	0	0	0	0	0	0	0	0	0	0	0	0	0	0	0	0	0	0	0	0	0	0	0	0	0	0	0	0
GCIN_HV22	11	0	0	0	0	0	0	0	0	0	0	0	0	0	0	0	0	0	0	15577	0	0	0	0	0	0	0	0	0	0	0	0	0	0	0	0	0	0	0	0	0	0	0	0	16	0	0	0	0
GCIN_HV23	310	192	0	0	0	0	0	0	0	0	0	0	0	0	0	0	0	0	0	27320	0	0	0	0	0	0	0	0	0	0	0	0	0	0	0	0	0	0	0	0	0	0	0	0	0	0	6	0	0
GCIN_HV25	0	0	0	0	0	0	0	0	0	0	0	0	0	0	0	0	0	0	0	34489	0	0	0	0	0	0	0	0	0	0	0	0	0	0	0	0	0	0	0	0	0	0	0	0	0	0	9	0	0
GCIN_HV26	0	0	0	0	0	0	0	0	0	0	0	0	0	0	0	8	0	0	10	25754	7	0	25	10	0	0	0	29	0	0	0	0	0	0	0	0	0	0	0	0	0	0	0	0	0	0	106	0	0
GCIN_HV27	0	0	0	0	0	0	0	0	0	0	0	0	0	0	0	12	0	0	3	21323	0	0	0	0	0	0	0	0	0	0	0	0	0	0	0	0	0	0	0	0	0	0	0	0	0	0	0	0	0
GCIN_HV28	0	4	0	0	0	0	0	0	0	0	0	0	0	0	0	0	0	0	0	10318	0	0	0	0	0	0	0	0	0	0	0	0	0	0	0	0	0	0	0	0	0	0	0	0	0	0	0	0	0
GCIN_HV29	3	0	0	0	0	0	0	0	0	0	0	0	0	0	0	0	0	0	0	8915	0	0	0	0	4	0	0	0	0	0	0	0	0	0	0	0	0	0	0	0	0	0	0	0	0	0	0	0	0
GCIN_HV3	0	0	0	0	0	0	0	0	0	0	0	0	0	0	0	61	0	0	6	13532	0	0	0	10	0	0	0	0	0	0	0	0	0	0	0	0	0	3	0	0	0	0	0	0	0	0	11	0	0
GCIN_HV30	0	0	0	0	0	0	0	0	0	0	0	0	0	0	0	7	0	0	0	2481	0	0	0	0	0	0	0	0	0	0	0	0	0	0	0	0	0	0	0	0	0	0	0	0	0	0	0	0	0
GCIN_HV31	0	0	0	0	0	0	0	0	0	0	0	0	0	0	0	8	0	0	0	1853	0	9	0	0	0	0	0	0	0	0	0	0	0	0	0	0	0	0	0	0	0	0	0	0	0	0	22	0	0
GCIN_HV32	0	0	0	0	0	0	0	0	0	0	0	0	0	0	0	15	0	0	6	3960	0	0	0	0	0	0	0	0	0	0	0	0	0	0	0	0	0	0	0	0	0	0	0	0	0	0	0	0	0
GCIN_HV33	0	0	0	16	0	0	0	0	0	0	0	0	0	0	0	14	0	0	0	223	0	0	0	0	0	0	0	0	0	0	0	0	0	0	0	0	0	0	0	0	0	0	0	0	0	0	9	0	0
GCIN_HV34	0	0	0	0	0	0	0	0	0	0	0	0	0	0	0	17	0	0	0	20151	0	0	0	0	0	0	0	0	0	0	0	0	0	0	0	0	0	0	0	0	0	0	0	0	0	0	0	0	0
GCIN_HV35	0	0	0	0	0	0	0	0	0	0	0	0	0	0	0	0	0	0	0	6282	0	0	4	0	0	0	0	0	0	0	0	0	0	0	0	0	0	0	0	0	0	0	0	0	0	0	5	0	0
GCIN_HV37	0	0	0	0	0	0	0	0	0	0	0	0	0	0	0	91	0	0	0	4971	0	13	23	4	0	0	0	0	0	0	0	0	0	0	0	0	0	0	0	8	0	4	0	0	0	13	0	0	0
GCIN_HV38	4	5	0	0	0	0	0	0	0	0	0	0	0	0	0	8	0	0	2	7712	0	0	0	0	0	0	0	0	0	0	0	0	0	0	0	0	0	0	0	0	0	0	0	0	0	0	7	0	0
GCIN_HV39	0	0	0	0	0	0	0	0	0	0	0	0	0	0	0	8	0	0	4	4849	7	7	9	0	0	5	0	0	0	0	0	0	0	0	0	0	0	0	0	0	0	0	0	0	0	0	4	0	5
GCIN_HV4	0	0	0	0	0	0	0	0	0	0	0	0	0	0	0	10	0	0	0	10487	0	0	15	0	0	0	0	0	0	0	0	0	0	0	0	0	0	0	0	0	0	0	0	0	0	0	5	0	0
GCIN_HV40	7	0	0	0	0	0	0	0	0	0	0	0	0	0	0	150	0	0	0	24634	0	0	14	0	0	0	0	0	0	0	0	0	0	0	0	0	0	0	0	0	0	0	0	0	18	0	12	0	0
GCIN_HV41	0	0	0	0	42	62	3	19	19	52	154	11	0	13	38	50	0	0	0	3184	0	0	6	0	0	0	0	0	0	0	0	0	0	0	2	16	0	0	25	26	14	0	0	0	0	4	0	17	0
GCIN_HV42	0	0	0	0	0	0	0	0	0	0	0	0	0	0	0	13	0	0	0	12579	0	4	0	0	0	0	0	0	0	0	0	0	0	0	0	0	0	0	0	0	0	0	0	0	0	0	0	0	0
GCIN_HV43	82	0	0	0	0	0	0	0	0	0	0	0	0	0	0	22	0	0	0	17862	0	21	0	0	0	0	0	0	0	0	0	0	0	0	0	0	0	0	0	0	0	0	0	0	0	4	0	0	0
GCIN_HV44	5	0	0	1563	0	0	0	0	0	0	0	0	0	0	0	47	0	0	0	10102	0	5	0	8	0	0	0	0	0	0	0	0	0	0	0	0	0	0	0	0	0	0	0	0	0	0	21	0	0
GCIN_HV45	0	6	0	0	0	0	0	0	0	0	0	0	0	0	2	80	0	0	0	6612	0	0	0	0	0	0	0	0	0	0	0	0	0	0	0	0	12	10	0	21	0	0	0	0	10	0	28	0	0
GCIN_HV46	0	0	0	0	0	0	0	0	0	0	0	0	0	0	0	11	0	0	0	1047	0	0	7	0	0	0	0	0	0	0	0	0	0	0	0	0	0	0	0	0	0	0	0	0	0	0	10	0	0
GCIN_HV47	0	3	0	0	0	0	0	0	0	0	0	0	0	0	0	0	0	0	0	9894	0	2	0	0	0	0	0	0	0	0	0	0	0	0	0	0	0	0	0	0	0	0	0	0	0	0	0	0	0
GCIN_HV48	0	0	0	0	0	0	0	0	0	0	0	0	0	0	0	0	0	0	0	3122	0	8	0	0	0	0	0	0	0	0	0	0	0	0	0	0	0	0	0	0	0	0	0	0	0	0	16	0	0
GCIN_HV49	0	0	0	0	0	0	0	0	0	0	0	0	0	0	0	0	0	0	0	38192	0	0	0	0	0	0	0	0	0	0	0	0	0	0	0	0	0	0	0	0	0	0	0	0	0	0	20	0	0
GCIN_HV5	0	0	0	0	0	0	0	0	0	0	0	0	0	0	0	0	0	0	0	17848	0	3	0	0	0	0	0	0	0	0	0	0	0	0	0	0	0	0	0	0	0	0	0	0	0	0	0	0	0
GCIN_HV6	0	0	0	0	0	0	0	0	0	0	0	0	0	0	0	26	0	0	0	8913	0	6	0	0	0	0	0	0	0	0	0	0	0	0	0	0	0	0	0	0	0	0	0	0	0	0	0	0	0
GCIN_HV9	0	0	0	0	0	0	0	0	0	0	0	0	0	0	0	11	0	0	0	8604	0	0	0	0	0	0	0	0	0	0	0	0	0	0	0	0	0	0	0	0	0	0	0	0	0	0	0	0	0
[truncated: 487 more columns]
